# Supplementary material for: A Study on Potential Sources of Perineuronal Net-Associated Sema3A in Cerebellar Nuclei Reveals Toxicity of Non-Invasive AAV-Mediated Cre Expression in the Central Nervous System
Source: Int J Mol Sci. 2025 Jan 19;26(2):819. doi: 10.3390/ijms26020819 (PMC11765860; doi:10.3390/ijms26020819)
Supplement: Supplementary file 1 [file ijms-26-00819-s001.zip]

Archive with 3 entries (3 files):
- ijms-3409744-supplementary.pdf
- Suppl video S1.mp4
- Suppl video S2 .mp4
